# Supplementary material for: Precision of a Hand-Held 3D Surface Scanner in Dry and Wet Skeletal Surfaces: An Ex Vivo Study
Source: Diagnostics (Basel). 2022 Sep 18;12(9):2251. doi: 10.3390/diagnostics12092251 (PMC9497896; doi:10.3390/diagnostics12092251)
Supplement: Supplementary file 1 [file diagnostics-12-02251-s001.zip]

Archive with 1 entries (1 files):
- diagnostics-1824120-supplementary.pdf
